# Supplementary material for: Individual and Group-Based Effects of In Vitro Fiber Interventions on the Fecal Microbiota
Source: Microorganisms. 2023 Aug 3;11(8):2001. doi: 10.3390/microorganisms11082001 (PMC10459671; doi:10.3390/microorganisms11082001)
Supplement: Supplementary file 1 [file microorganisms-11-02001-s001.zip]

Archive with 8 entries (7 files):
- microorganisms-2526744-supplementary/
- microorganisms-2526744-supplementary/SupplementaryFigure3.pdf
- microorganisms-2526744-supplementary/SupplementaryFigureS1a.pdf
- microorganisms-2526744-supplementary/SupplementaryFigureS1b.pdf
- microorganisms-2526744-supplementary/SupplementaryFigureS2a.pdf
- microorganisms-2526744-supplementary/SupplementaryFigureS2b.pdf
- microorganisms-2526744-supplementary/SupplementaryFigureS4a.pdf
- microorganisms-2526744-supplementary/SupplementaryFigureS4b.pdf
